# Supplementary material for: Breaking down the laughter: an exploration into the linguistic dimensions in stand-up comedy ratings
Source: BMC Psychol. 2024 Nov 20;12:679. doi: 10.1186/s40359-024-02187-6 (PMC11577746; doi:10.1186/s40359-024-02187-6)
Supplement: Supplementary file 1 — Supplementary Material 1 [file 40359_2024_2187_MOESM1_ESM.xlsx]

## Sheet: Shows features
Transcript filename	Comedian (first & last name)	Gender	Age (years)	Show (title)	Production (year)	Length (min)	Rating (1-10)	Voters (k)	Transcript link
A01_1.txt	Chris Rock	male	39	Never Scared	2004	75	8	5.6	https://scrapsfromtheloft.com/2018/01/19/chris-rock-never-scared-2004-full-transcript/
A01_2.txt	Chris Rock	male	43	Kill the Messenger	2008	90	7.6	4.4	https://scrapsfromtheloft.com/2017/11/25/chris-rock-kill-the-messenger-london-new-york-johannesburg-2008-movie-script/
A01_3.txt	Chris Rock	male	53	Tamborine	2018	64	6.6	7.3	https://scrapsfromtheloft.com/2018/02/15/chris-rock-tamborine-transcript/
A01_4.txt	Chris Rock	male	34	Bigger & Blacker	1999	65	8	7.4	https://scrapsfromtheloft.com/comedy/chris-rock-bigger-blacker-1999-full-transcript/
A01_5.txt	Chris Rock	male	58	Selective Outrage	2023	69	6.8	11	https://scrapsfromtheloft.com/comedy/chris-rock-selective-outrage-transcript/
A02_1.txt	Kevin Hart	male	37	What Now	2016	96	5.9	9.8	https://scrapsfromtheloft.com/2018/01/14/kevin-hart-what-now-2016-full-transcript/
A02_2.txt	Kevin Hart	male	40	Irresponsible	2019	60	6.5	4.9	https://scrapsfromtheloft.com/2019/04/05/kevin-hart-irresponsible-transcript/
A02_3.txt	Kevin Hart	male	41	Zero Fucks Given	2020	69	6.1	3.7	https://scrapsfromtheloft.com/2020/11/18/kevin-hart-zero-fks-given-2020-transcript/
A02_4.txt	Kevin Hart	male	31	Seriously Funny	2010	72	7.5	5.7	https://scrapsfromtheloft.com/comedy/kevin-hart-seriously-funny-2010-full-transcript/
A03_1.txt	Louis C. K.	male	48	Live at the Comedy Store	2015	66	7.8	6.8	https://scrapsfromtheloft.com/2017/05/04/louis-c-k-live-at-the-comedy-store-2015-transcript/
A03_2.txt	Louis C. K.	male	50	2017	2017	74	7.6	11	https://scrapsfromtheloft.com/2017/04/08/louis-c-k-2017-full-transcript/
A03_3.txt	Louis C. K.	male	53	Sincerely Louis CK	2020	60	8.2	6.2	https://scrapsfromtheloft.com/2020/05/02/sincerely-louis-ck-transcript/
A03_4.txt	Louis C. K.	male	41	Chewed Up	2008	61	8.5	11	https://scrapsfromtheloft.com/comedy/louis-c-k-chewed-up-transcript/
A03_5.txt	Louis C. K.	male	54	Sorry	2021	63	7.7	3.5	https://scrapsfromtheloft.com/comedy/louis-c-k-sorry-transcript/
A04_1.txt	Jim Norton	male	45	American Degenerate	2013	61	7.2	0.507	https://scrapsfromtheloft.com/2020/05/02/jim-norton-american-degenerate-transcript/
A04_2.txt	Jim Norton	male	47	Contextually Inadequate	2015	58	7.2	0.518	https://scrapsfromtheloft.com/2018/07/23/jim-norton-contextually-inadequate-full-transcript/
A04_3.txt	Jim Norton	male	49	Mouthful of Shame	2017	61	7	1.4	https://scrapsfromtheloft.com/2017/08/19/jim-norton-mouthful-shame-transcript/
A04_4.txt	Jim Norton	male	39	Monster Rain	2007	60	7	0.516	https://scrapsfromtheloft.com/comedy/jim-norton-monster-rain-transcript/
A05_1.txt	Craig Ferguson	male	49	Does This Need to Be Said?	2011	65	7.4	0.701	https://scrapsfromtheloft.com/2018/01/07/craig-ferguson-does-this-need-to-be-said-transcript/
A05_2.txt	Craig Ferguson	male	53	Just Being Honest	2015	75	7.3	0.437	https://scrapsfromtheloft.com/2020/11/24/craig-ferguson-just-being-honest-transcript/
A05_3.txt	Craig Ferguson	male	55	Tickle Fight	2017	66	6.6	1.1	https://scrapsfromtheloft.com/2018/01/07/craig-ferguson-tickle-fight-2017-full-transcript/
A05_4.txt	Craig Ferguson	male	47	A Wee Bit o' Revolution	2009	80	7.5	0.508	https://scrapsfromtheloft.com/comedy/craig-ferguson-a-wee-bit-o-revolution-transcript/
A05_5.txt	Craig Ferguson	male	51	I Am Here To Help	2013	81	7.1	0.843	https://scrapsfromtheloft.com/comedy/craig-ferguson-im-here-to-help-2013-full-transcript/
A06_1.txt	Gabriel Iglesias	male	33	I’m Not Fat… I‘m Fluffy	2009	69	8	2.6	https://scrapsfromtheloft.com/2017/11/07/gabriel-iglesias-im-not-fat-im-fluffy-2009-full-transcript/
A06_2.txt	Gabriel Iglesias	male	40	I’m Sorry for What I Said When I Was Hungry	2016	87	7.4	2.8	https://scrapsfromtheloft.com/2017/11/06/gabriel-iglesias-im-sorry-for-what-i-said-when-i-was-hungry-2016-full-transcript/
A06_3.txt	Gabriel Iglesias	male	43	One Show Fits All	2019	90	7.3	2.1	https://scrapsfromtheloft.com/2019/01/30/gabriel-fluffy-iglesias-one-show-fits-all-transcript/
A06_4.txt	Gabriel Iglesias	male	31	Hot And Fluffy	2007	60	7.9	3.6	https://scrapsfromtheloft.com/comedy/gabriel-iglesias-hot-and-fluffy-2007-full-transcript/
A06_5.txt	Gabriel Iglesias	male	46	Stadium Fluffy	2022	115	7.1	1.4	https://scrapsfromtheloft.com/comedy/gabriel-iglesias-stadium-fluffy-transcript/
A07_1.txt	Bill Maher	male	54	…But I’m Not Wrong	2010	80	7	1.2	https://scrapsfromtheloft.com/2017/11/08/bill-maher-but-im-not-wrong-2010-full-transcript/
A07_2.txt	Bill Maher	male	58	Live from D.C.	2014	61	6.8	0.543	https://scrapsfromtheloft.com/2017/11/23/bill-maher-live-from-d-c-2014-full-transcript/
A07_3.txt	Bill Maher	male	62	Live from Oklahoma	2018	65	6.3	0.63	https://scrapsfromtheloft.com/2018/08/04/bill-maher-live-from-oklahoma-2018-full-transcript/
A07_4.txt	Bill Maher	male	51	The Decider	2007	60	7.3	1.2	https://subslikescript.com/movie/Bill_Maher_The_Decider-1039915
A08_1.txt	Tom Segura	male	37	Mostly Stories	2016	73	7.5	4	https://scrapsfromtheloft.com/2017/04/19/tom-segura-mostly-stories-2016-full-transcript/
A08_2.txt	Tom Segura	male	39	Disgraceful	2018	71	7.5	4.3	https://scrapsfromtheloft.com/2018/01/13/tom-segura-disgraceful-2018-full-transcript/
A08_3.txt	Tom Segura	male	41	Ball Hog	2020	70	7.3	3.5	https://scrapsfromtheloft.com/2020/03/25/tom-segura-ball-hog-transcript/
A08_4.txt	Tom Segura	male	35	Completely Normal	2014	74	7.7	2.9	https://scrapsfromtheloft.com/comedy/tom-segura-completely-normal-2014-full-transcript/
A09_1.txt	Bill Burr	male	46	I’m Sorry You Feel That Way	2014	80	8.2	8.7	https://scrapsfromtheloft.com/2017/05/24/bill-burr-im-sorry-feel-way-2014-full-transcript/
A09_2.txt	Bill Burr	male	49	Walk Your Way Out	2017	77	7.2	7.9	https://scrapsfromtheloft.com/2017/05/10/bill-burr-walk-way-2017-full-transcript/
A09_3.txt	Bill Burr	male	51	Paper Tiger	2019	67	8.1	12	https://scrapsfromtheloft.com/2019/09/10/bill-burr-paper-tiger-transcript/
A09_4.txt	Bill Burr	male	54	Live at Red Rocks	2022	82	7.6	6.5	https://scrapsfromtheloft.com/comedy/bill-burr-live-at-red-rocks-transcript/
A09_5.txt	Bill Burr	male	44	You People Are All The Same	2012	69	8.2	7.8	https://scrapsfromtheloft.com/comedy/bill-burr-people-2012-full-transcript/
A10_1.txt	Eddie Griffin	male	43	You Can Tell Them I Said It	2011	82	7.5	0.583	https://scrapsfromtheloft.com/2017/05/12/eddie-griffin-can-tell-em-i-said-transcript/
A10_2.txt	Eddie Griffin	male	50	Undeniable	2018	73	5.1	0.289	https://scrapsfromtheloft.com/2018/05/01/eddie-griffin-undeniable-2018-full-transcript/
A11_1.txt	Ron White	male	56	A Little Unprofessional	2012	120	7.4	0.63	https://scrapsfromtheloft.com/comedy/ron-white-a-little-unprofessional-transcript/
A11_2.txt	Ron White	male	62	If You Quit Listening, I'll Shut Up	2018	63	6.6	0.9	https://scrapsfromtheloft.com/comedy/ron-white-if-you-quit-listening-ill-shutup-transcript/
A12_1.txt	Roy Wood Jr	male	39	Father Figure	2017	50	7.3	0.39	https://scrapsfromtheloft.com/comedy/roy-wood-jr-father-figure-transcript/
A12_2.txt	Roy Wood Jr	male	41	No One Loves You	2019	61	7	0.134	https://scrapsfromtheloft.com/comedy/roy-wood-jr-no-one-loves-you-transcript/
A13_1.txt	Neal Brennan	male	41	Women and Black Dudes	2014	60	7.2	0.267	https://scrapsfromtheloft.com/comedy/neal-brennan-women-and-black-dudes-transcript/
A13_2.txt	Neal Brennan	male	44	3 Mics	2017	65	7.9	3.7	https://scrapsfromtheloft.com/comedy/neal-brennan-3-mics-2017-full-transcript/
A13_3.txt	Neal Brennan	male	49	Blocks	2022	63	7.7	1.7	https://scrapsfromtheloft.com/comedy/neal-brennan-blocks-transcript/
A14_1.txt	Anthony Jeselnik	male	35	Caligula	2013	60	7.9	1.5	https://scrapsfromtheloft.com/2017/08/03/anthony-jeselnik-caligula-2013-full-transcript/
A14_2.txt	Anthony Jeselnik	male	37	Thoughts and Prayers	2015	59	7.7	5.6	https://scrapsfromtheloft.com/2017/08/03/anthony-jeselnik-thoughts-prayers-2015-full-transcript/
A14_3.txt	Anthony Jeselnik	male	41	Fire in the Maternity Ward	2019	64	7.2	4	https://scrapsfromtheloft.com/2019/05/02/anthony-jeselnik-fire-in-the-maternity-ward-transcript/
A15_1.txt	Mike Birbiglia	male	35	My Girlfriend’s Boyfriend	2013	76	8	3.5	https://scrapsfromtheloft.com/2018/03/03/mike-birbiglia-my-girlfriends-boyfriend-2013-full-transcript/
A15_2.txt	Mike Birbiglia	male	39	Thank God for Jokes	2017	70	7.5	2.6	https://scrapsfromtheloft.com/2017/07/26/mike-birbiglia-thank-god-jokes-2017-full-transcript/
A15_3.txt	Mike Birbiglia	male	41	The New One	2019	85	7.7	2	https://scrapsfromtheloft.com/2019/11/30/mike-birbiglia-the-new-one-transcript/
A16_1.txt	Jim Gaffigan	male	51	Cinco	2017	73	7.1	2.5	https://scrapsfromtheloft.com/2017/06/12/jim-gaffigan-cinco-2017-full-transcript/
A16_2.txt	Jim Gaffigan	male	52	Noble Ape	2018	70	7.6	1.4	https://scrapsfromtheloft.com/2018/07/26/jim-gaffigan-noble-ape-full-transcript/
A16_3.txt	Jim Gaffigan	male	53	Quality Time	2019	75	7.6	1.3	https://scrapsfromtheloft.com/2020/01/19/jim-gaffigan-quality-time-transcript/
A16_4.txt	Jim Gaffigan	male	55	Comedy Monster	2021	70	6.9	1.9	https://scrapsfromtheloft.com/comedy/jim-gaffigan-comedy-monster-transcript/
A17_1.txt	Daniel Tosh	male	32	Completely Serious	2007	60	7.7	3.1	https://scrapsfromtheloft.com/2017/09/30/daniel-tosh-completely-serious-2007-full-transcript/
A17_2.txt	Daniel Tosh	male	36	Happy Thoughts	2011	58	7.5	2.4	https://scrapsfromtheloft.com/2017/04/30/daniel-tosh-happy-thoughts-2011-transcript/
A17_3.txt	Daniel Tosh	male	41	People Pleaser	2016	62	7.9	0.918	https://scrapsfromtheloft.com/2017/09/17/daniel-tosh-people-pleaser-2016-full-transcript/
A18_1.txt	Aziz Ansari	male	30	Buried Alive	2013	80	7.2	4.1	https://scrapsfromtheloft.com/2017/12/07/aziz-ansari-buried-alive-2013-full-transcript/
A18_2.txt	Aziz Ansari	male	32	Live in Madison Square Garden	2015	58	6.6	3.3	https://scrapsfromtheloft.com/2017/12/07/aziz-ansari-live-in-madison-square-garden-2015-full-transcript/
A18_3.txt	Aziz Ansari	male	36	Right Now	2019	65	7.5	5.3	https://scrapsfromtheloft.com/2019/07/10/aziz-ansari-right-now-transcript/
A18_4.txt	Aziz Ansari	male	27	Intimate Moments For A Sensual Evening	2010	56	7.2	2.4	https://scrapsfromtheloft.com/comedy/aziz-ansari-intimate-moments-sensual-evening-2010-full-transcript/
A19_1.txt	Sebastian Maniscalco	male	39	What’s Wrong with People?	2012	75	8	1.4	https://scrapsfromtheloft.com/2019/01/24/sebastian-maniscalco-whats-wrong-with-people-transcript/
A19_2.txt	Sebastian Maniscalco	male	41	Aren’t You Embarressed?	2014	62	7.8	1.2	https://scrapsfromtheloft.com/2019/01/24/sebastian-maniscalco-arent-you-embarrassed-transcript/
A19_3.txt	Sebastian Maniscalco	male	46	Stay Hungry	2019	65	7.1	1.5	https://scrapsfromtheloft.com/2019/01/29/sebastian-maniscalco-stay-hungry-transcript/
A20_1.txt	Jo Koy	male	41	Lights Out	2012	59	7.7	0.17	https://scrapsfromtheloft.com/2020/05/09/jo-koy-lights-out-2012-full-transcript/
A20_2.txt	Jo Koy	male	46	Live from Seattle	2017	62	7.3	1.6	https://scrapsfromtheloft.com/2019/06/16/jo-koy-live-from-seattle-transcript/
A20_3.txt	Jo Koy	male	48	Comin‘ in Hot	2019	60	7.4	1.3	https://scrapsfromtheloft.com/2019/06/15/jo-ko-comin-in-hot-transcript/
A21_1.txt	John Mulaney	male	30	New in Town	2012	60	8.2	7.1	https://scrapsfromtheloft.com/2017/09/25/john-mulaney-new-in-town-2012-full-transcript/
A21_2.txt	John Mulaney	male	33	The Comeback Kid	2015	61	7.9	9.2	https://scrapsfromtheloft.com/2017/08/02/john-mulaney-comeback-kid-2015-full-transcript/
A21_3.txt	John Mulaney	male	36	Kid Gorgeous at Radio City	2018	64	7.9	8.7	https://scrapsfromtheloft.com/2018/05/05/john-mulaney-kid-gorgeous-at-radio-city-full-transcript/
A22_1.txt	Patton Oswalt	male	30	Comedy Central Presents	1999	23	7.9	1.2	https://scrapsfromtheloft.com/2018/04/20/comedy-central-patton-oswalt-1999-full-transcript/
A22_2.txt	Patton Oswalt	male	48	Annihilation	2017	66	7.3	2.5	https://scrapsfromtheloft.com/2017/11/26/patton-oswalt-annihilation-2017-full-transcript/
A22_3.txt	Patton Oswalt	male	51	I Love Everything	2020	66	6.4	1.4	https://scrapsfromtheloft.com/2020/05/20/patton-oswalt-i-love-everything-transcript/
A22_4.txt	Patton Oswalt	male	53	We All Scream	2022	58	5.9	0.787	https://scrapsfromtheloft.com/comedy/patton-oswalt-we-all-scream-transcript/
A23_1.txt	Marc Maron	male	52	More Later	2015	75	7.4	0.466	https://scrapsfromtheloft.com/2017/09/17/marc-maron-more-later-2015-full-transcript/
A23_2.txt	Marc Maron	male	54	Too Real	2017	70	7.2	2.1	https://scrapsfromtheloft.com/2017/09/06/marc-maron-too-real-2017-full-transcript/
A23_3.txt	Marc Maron	male	57	End Times Fun	2020	71	6.8	2.1	https://scrapsfromtheloft.com/2020/03/12/marc-maron-end-times-fun-transcript/
A23_4.txt	Marc Maron	male	50	Thinky Pain	2013	95	7.3	1.9	https://scrapsfromtheloft.com/comedy/marc-maron-thinky-pain-transcript/
A24_1.txt	Nate Bargatze	male	36	Full Time Magic	2015	62	7.7	0.373	https://scrapsfromtheloft.com/comedy/nate-bargatze-full-time-magic-transcript/
A24_2.txt	Nate Bargatze	male	40	The Tennessee Kid	2019	60	7.6	2.2	https://scrapsfromtheloft.com/comedy/nate-bargatze-the-tennessee-kid-transcript/
A24_3.txt	Nate Bargatze	male	42	The Greatest Average American	2021	60	7.3	1.7	https://scrapsfromtheloft.com/comedy/nate-bargatze-greatest-average-american-transcript/
A25_1.txt	Doug Stanhope	male	45	Before Turning The Gun On Himself	2012	67	7.9	0.659	https://scrapsfromtheloft.com/comedy/doug-stanhope-turning-gun-2012-transcript/
A25_2.txt	Doug Stanhope	male	46	Beer Hall Putsch	2013	60	7.6	1.2	https://scrapsfromtheloft.com/comedy/doug-stanhope-beer-hall-putsch-transcript/
A25_3.txt	Doug Stanhope	male	37	Deadbeat Hero	2004	95	8.4	0.859	https://scrapsfromtheloft.com/comedy/doug-stanhope-deadbeat-hero-2004-transcript/
A26_1.txt	Demetri Martin	male	42	Live (At the Time)	2015	61	7.4	2.3	https://scrapsfromtheloft.com/comedy/demetri-martin-live-at-the-time-transcript/
A26_2.txt	Demetri Martin	male	45	The Overthinker	2018	56	7.2	1.8	https://scrapsfromtheloft.com/comedy/demetri-martin-overthinker-transcript/
B01_1.txt	Wanda Sykes	female	45	I’ma Be Me	2009	87	7.8	0.568	https://scrapsfromtheloft.com/2017/09/06/wanda-sykes-ima-be-me-2009-full-transcript/
B01_2.txt	Wanda Sykes	female	54	What Happened, Ms. Sykes?	2018	59	6.6	0.381	https://www.youtube.com/playlist?list=OLAK5uy_lNQTpLKGuW9eCCP9cX0SynuI1fD4iyGEw
B01_3.txt	Wanda Sykes	female	55	Not Normal	2019	60	7.3	2	https://scrapsfromtheloft.com/2019/05/22/wanda-sykes-not-normal-transcript/
B02_1.txt	Tiffany Haddish	female	40	Black Mitzwah	2019	55	6.3	1	https://scrapsfromtheloft.com/2019/12/05/tiffany-haddish-black-mitzvah-transcript/
B02_2.txt	Tiffany Haddish	female	38	She Ready From The Hood To Hollywood	2017	65	6.6	0.591	https://subslikescript.com/movie/Tiffany_Haddish_She_Ready_From_the_Hood_to_Hollywood-6328116
B03_1.txt	Chelsea Handler	female	45	Evolution	2020	68	5.9	0.557	https://scrapsfromtheloft.com/comedy/chelsea-handler-evolution-transcript/
B03_2.txt	Chelsea Handler	female	47	Revolution	2022	77	6	0.822	https://scrapsfromtheloft.com/comedy/chelsea-handler-revolution-transcript/
B04_1.txt	Amy Schumer	female	31	Mostly Sex Stuff	2012	61	6.2	3.2	https://scrapsfromtheloft.com/2017/09/08/amy-schumer-mostly-sex-stuff-2012-full-transcript/
B04_2.txt	Amy Schumer	female	34	Live at the Apollo	2015	61	6.1	3.6	https://scrapsfromtheloft.com/2017/09/05/amy-schumer-live-apollo-2015-full-transcript/
B04_3.txt	Amy Schumer	female	36	The Leather Special	2017	57	3.2	10	https://scrapsfromtheloft.com/2017/06/20/amy-schumer-leather-special-2017-full-transcript/
B04_4.txt	Amy Schumer	female	38	Growing	2019	60	5.6	4.1	https://scrapsfromtheloft.com/2019/03/23/amy-schumer-growing-transcript/
B04_5.txt	Amy Schumer	female	41	Parental Advisory	2022	59	4.1	0.774	https://scrapsfromtheloft.com/comedy/amy-schumer-presents-parental-advisory-transcript/
B05_1.txt	Sarah Silverman	female	35	Jesus Is Magic	2005	72	6.5	5.6	https://scrapsfromtheloft.com/2017/11/10/sarah-silverman-jesus-is-magic-2005-full-transcript/
B05_2.txt	Sarah Silverman	female	43	We Are Miracles	2013	60	6.6	1.6	https://scrapsfromtheloft.com/2017/11/10/sarah-silverman-we-are-miracles-2013-full-transcript/
B05_3.txt	Sarah Silverman	female	47	A Speck of Dust	2017	71	6.9	3.9	https://scrapsfromtheloft.com/2017/07/26/sarah-silverman-a-speck-of-dust-2017/
B06_1.txt	Ellen DeGeneres	female	42	The Beginning	2000	65	7.4	0.908	https://scrapsfromtheloft.com/2018/01/10/ellen-degeneres-the-beginning-2000-full-transcript/
B06_2.txt	Ellen DeGeneres	female	45	Here and Now	2003	60	7.6	1.6	https://medium.com/@annie_lesage/here-and-now-7e342a2ef727
B06_3.txt	Ellen DeGeneres	female	60	Relatable	2018	68	6.5	4.8	https://scrapsfromtheloft.com/2018/12/22/ellen-degeneres-relatable-transcript/
B07_1.txt	Whitney Cummings	female	32	I Love You	2014	55	6.5	0.552	https://scrapsfromtheloft.com/2017/12/25/whitney-cummings-i-love-2014-full-transcript/
B07_2.txt	Whitney Cummings	female	34	I’m Your Girlfriend	2016	70	6.3	0.814	https://scrapsfromtheloft.com/2017/12/25/whitney-cummings-im-your-girlfriend-2016-full-transcript/
B07_3.txt	Whitney Cummings	female	37	Can I Touch It?	2019	59	6.5	1.9	https://scrapsfromtheloft.com/2019/08/01/whitney-cummings-can-i-touch-it-transcript/
B07_4.txt	Whitney Cummings	female	40	Jokes	2022	59	5.5	0.748	https://scrapsfromtheloft.com/comedy/whitney-cummings-jokes-transcript/
B08_1.txt	Michelle Wolf	female	32	Nice Lady	2017	57	7.3	1.1	https://scrapsfromtheloft.com/2018/01/12/michelle-wolf-nice-lady-2017-full-transcript/
B08_2.txt	Michelle Wolf	female	33	White House Correspondents Dinner	2018	19	6.2	0.094	https://scrapsfromtheloft.com/2018/04/29/michelle-wolf-at-2018-white-house-correspondents-dinner/
B08_3.txt	Michelle Wolf	female	34	Joke Show	2019	59	7.3	1.8	https://scrapsfromtheloft.com/2019/12/14/michelle-wolf-joke-show-transcript/
B09_1.txt	Ali Wong	female	34	Baby Cobra	2016	60	7.5	7.6	https://scrapsfromtheloft.com/2017/09/19/ali-wong-baby-cobra-2016-full-transcript/
B09_2.txt	Ali Wong	female	36	Hard Knock Wife	2018	64	7.3	5.3	https://scrapsfromtheloft.com/2018/05/15/ali-wong-hard-knock-wife-full-transcript/
B09_3.txt	Ali Wong	female	40	Don Wong	2022	59	6.6	3.1	https://scrapsfromtheloft.com/comedy/ali-wong-don-wong-transcript/
B10_1.txt	Kathleen Madigan	female	58	Hunting Bigfoot	2023	75	7.7	0.356	https://scrapsfromtheloft.com/comedy/kathleen-madigan-hunting-bigfoot-transcript/
B10_2.txt	Kathleen Madigan	female	51	Bothering Jesus	2016	72	7.5	0.617	https://scrapsfromtheloft.com/comedy/kathleen-madigan-bothering-jesus-transcript/
B10_3.txt	Kathleen Madigan	female	48	Madigan Again	2013	65	7.2	0.413	https://scrapsfromtheloft.com/comedy/kathleen-madigan-madigan-again-transcript/
B11_1.txt	Leslie Jones	female	42	Problem Child	2009	60	6	0.273	https://www.youtube.com/playlist?list=OLAK5uy_ltapsYBB3yxXyJSZsexJIzZmSjt9paG14
B11_2.txt	Leslie Jones	female	53	Time Machine	2020	66	5.4	0.966	https://transcripts.thedealr.net/script.php/leslie-jones-time-machine-2020-jITY
B12_1.txt	Taylor Tomlinson	female	27	Quarter-life crisis	2020	61	7.4	4.6	https://scrapsfromtheloft.com/comedy/taylor-tomlinson-quarter-life-crisis-transcript/
B12_2.txt	Taylor Tomlinson	female	29	Look at you	2022	60	7.4	3.1	https://scrapsfromtheloft.com/comedy/taylor-tomlinson-look-at-you-transcript/
B13_1.txt	Julia Sweeney	female	39	God Said Ha	1998	85	7.2	1	https://www.thisamericanlife.org/9/transcript
B13_2.txt	Julia Sweeney	female	48	Letting Go of God	2007	130	8.4	0.673	https://translatedby.com/you/letting-go-of-god/original/
B14_1.txt	Cristela Alonzo	female	38	Lower Classy	2017	66	6.7	0.967	https://scrapsfromtheloft.com/2017/12/09/cristela-alonzo-lower-classy-2017-full-transcript/
B14_2.txt	Cristela Alonzo	female	43	Middle Classy	2022	60	6.9	0.468	https://subslikescript.com/movie/Cristela_Alonzo_Middle_Classy-18312376
B15_1.txt	Lisa Lampanelli	female	50	Tough Love	2011	72	5.8	0.14	https://www.youtube.com/playlist?list=OLAK5uy_lTdVStTDCai5xCK3R7arCTHXzdA4htf34
B15_2.txt	Lisa Lampanelli	female	54	Back to the Drawing Board	2015	60	6.2	0.113	https://scrapsfromtheloft.com/2017/10/10/lisa-lampanelli-back-to-the-drawing-board-2015-full-transcript/
B16_1.txt	Jen Kirkman	female	41	I’m Gonna Die Alone (and I Feel Fine)	2015	78	6.8	1.6	https://scrapsfromtheloft.com/2019/05/15/jen-kirkman-im-gonna-die-alone-transcript/
B16_2.txt	Jen Kirkman	female	43	Just Keep Livin?	2017	69	6.8	1.4	https://scrapsfromtheloft.com/2017/10/07/jen-kirkman-just-keep-livin-2017-full-transcript/
B17_1.txt	Iliza Shlesinger	female	30	War Paint	2013	75	6.6	2.1	https://scrapsfromtheloft.com/2018/09/13/iliza-shlesinger-war-paint-transcript/
B17_2.txt	Iliza Shlesinger	female	32	Freezing Hot	2015	71	6.8	2.8	https://scrapsfromtheloft.com/2018/09/13/iliza-shlesinger-freezing-hot-transcript/
B17_3.txt	Iliza Shlesinger	female	33	Confirmed Kills	2016	60	6.6	3.1	https://scrapsfromtheloft.com/2018/07/31/iliza-shlesinger-confirmed-kills-transcript/
B17_4.txt	Iliza Shlesinger	female	35	Elder Millennial	2018	72	7.2	4.4	https://scrapsfromtheloft.com/2018/07/30/iliza-shlesinger-elder-millennial-2018-full-transcript/
B17_5.txt	Iliza Shlesinger	female	36	Unveiled	2019	78	6.5	1.9	https://scrapsfromtheloft.com/2019/11/20/iliza-shlesinger-unveiled-transcript/
B18_1.txt	Nikki Glaser	female	32	Perfect	2016	62	7	0.408	https://scrapsfromtheloft.com/2018/05/16/nikki-glaser-perfect-2016-full-transcript/
B18_2.txt	Nikki Glaser	female	35	Bangin‘	2019	63	6.2	1.8	https://scrapsfromtheloft.com/2019/10/04/nikki-glaser-bangin-transcript/
B18_3.txt	Nikki Glaser	female	35	The Degenerates - S2.E4	2019	30	7.3	0.148	https://www.netflix.com/watch/81166072?trackId=14277283&tctx=-97%2C-97%2C%2C%2C%2C
B18_4.txt	Nikki Glaser	female	38	Good Clean Filth	2022	59	6.2	0.796	https://subslikescript.com/movie/Nikki_Glaser_Good_Clean_Filth-16160708
B19_1.txt	Maria Bamford	female	47	Old Baby	2017	64	6.2	0.965	https://scrapsfromtheloft.com/2017/08/12/maria-bamford-old-baby-2017-full-transcript/
B19_2.txt	Maria Bamford	female	50	Weakness is the Brand	2020	74	7.6	0.163	https://scrapsfromtheloft.com/2020/05/01/maria-bamford-weakness-is-the-brand-transcript/
B20_1.txt	Anjelah Johnson	female	28	That’s How We Do It	2010	75	7.2	0.288	https://www.youtube.com/playlist?list=OLAK5uy_nwtSw3NSH9uLr7Vn9pmknwqLbK6UBb8SY
B20_2.txt	Anjelah Johnson	female	31	The Homecoming Show	2013	60	6.7	0.283	https://www.youtube.com/playlist?list=OLAK5uy_nenGXMDGAdJ7nwqBkw6KBQC0pfqGGPXzE
B20_3.txt	Anjelah Johnson	female	33	Not Fancy	2015	90	5.8	0.735	https://scrapsfromtheloft.com/2017/12/20/anjelah-johnson-not-fancy-transcript/
B21_1.txt	Kira Soltanovich	female	38	Here Comes Trouble	2011	24	6.6	0.01	https://www.youtube.com/watch?v=spqbKXu26rc https://www.youtube.com/watch?v=d9dRLpQQPG8
B21_2.txt	Kira Soltanovich	female	43	You Did This To Me	2016	57	5.8	0.033	https://www.youtube.com/watch?v=HWVTypF_awE
B22_01.txt	Tig Notaro	female	47	Happy to be here	2018	58	6.6	1.5	https://scrapsfromtheloft.com/comedy/tig-notaro-happy-to-be-here-transcript/
B22_02.txt	Tig Notaro	female	44	Boyish girl interrupted	2015	55	6.9	0.729	https://scrapsfromtheloft.com/comedy/tig-notaro-boyish-girl-interrupted-transcript/

## Sheet: Legend
LEGEND
Transcript filename	Filename of the locally stored transcript. The first character specifies gender (A = male), the following two characters indicate the comedian, the last character indicates the show, separated by an underscore
Comedian	Full name of the comedian, retrieved from the location following the Transcript link, then further verified from Wikipedia [https://www.wikipedia.org/]
Gender	Gender of the comedian (male/female), retrieved from Wikipedia [https://www.wikipedia.org/]
Age (years)	Age of the comedian at the time of the production of the show, obtained subtracting from this the year of birth of the comedian (retrieved from Wikipedia [https://www.wikipedia.org/])
Show (title)	Title of the show, retrieved from the location following the Transcript link, then verified from IMDb [https://www.imdb.com/]
Production (year)	Year of the airing of the show, retrieved from IMDb [https://www.imdb.com/]
Length (min)	Duration of the show in minutes, retrieved from IMDb [https://www.imdb.com/]
Rating (1-10)	Rating of the show, retrieved from IMDb [https://www.imdb.com/]
Voters (k)	Number of users who rated the show, in thousands, retrieved from IMDb [https://www.imdb.com/]
Transcript link	Web location from where the transcript is available and can be retrieved
