# Supplementary material for: Breaking down the laughter: an exploration into the linguistic dimensions in stand-up comedy ratings
Source: BMC Psychol. 2024 Nov 20;12:679. doi: 10.1186/s40359-024-02187-6 (PMC11577746; doi:10.1186/s40359-024-02187-6)
Supplement: Supplementary file 2 — Supplementary Material 2 [file 40359_2024_2187_MOESM2_ESM.xlsx]

## Sheet: LIWC results
Filename	Cognition	allnone	cogproc	insight	cause	discrep	tentat	certitude	differ	memory	Affect	tone_pos	tone_neg	emotion	emo_pos	emo_neg	emo_anx	emo_anger	emo_sad	swear	Social	socbehav	prosocial	polite	conflict	moral	comm	socrefs	family	friend	female	male
A01_1.txt	10.89	2.39	8.46	1.61	1.4	1.57	1.51	0.31	3.16	0.05	9.17	2.77	3.01	1.86	0.85	0.87	0.08	0.38	0.1	3.91	17.44	3.4	0.21	0.17	0.59	0.4	1.27	14.08	1.07	0.25	2.11	2.55
A01_2.txt	11.19	1.97	9.2	1.79	1.67	2.06	1.69	0.6	3.05	0.05	6.87	2.07	2.02	1.51	0.74	0.63	0.04	0.33	0.05	3.25	17.24	3.38	0.14	0.35	0.39	0.16	2.04	14.05	0.34	0.22	2.15	3.04
A01_3.txt	12.42	2.17	10.11	2.73	1.06	2.17	1.53	0.51	2.73	0.04	7.84	2.56	2.51	1.24	0.65	0.44	0.04	0.03	0.06	3.25	18.5	3.55	0.37	0.27	0.62	0.42	1.08	15.25	1.44	0.14	1.65	2.75
A01_4.txt	12.14	2.94	9	1.88	1.36	2.26	1.46	0.36	3.21	0.04	7.22	1.92	2.14	1.21	0.52	0.47	0.08	0.23	0	3.55	20.11	4.17	0.24	0.27	0.52	0.44	1.89	16.15	1.17	0.05	2.09	3.39
A01_5.txt	12.12	2.8	9.07	1.8	1.24	2.19	1.28	0.42	2.89	0.03	7.9	2.54	2.72	1.59	0.8	0.71	0.09	0.28	0.05	3.1	17.51	4.06	0.46	0.2	0.48	0.58	1.74	13.5	1.79	0.05	2.55	1.75
A02_1.txt	10.93	1.84	8.96	2.02	1.58	2.13	1.38	0.55	2.61	0.04	6.27	1.65	1.81	1.45	0.52	0.8	0.3	0.29	0.04	2.9	15.74	4.56	0.33	0.42	0.29	0.24	2.78	11.2	1.32	0.4	1.98	2.52
A02_2.txt	9.94	1.77	8.04	1.91	1.49	1.59	0.94	0.45	2.38	0.03	6.68	2.13	2.02	1.36	0.79	0.52	0.16	0.1	0.02	2.96	16.01	4.62	0.34	0.5	0.33	0.3	2.6	11.78	2.12	0.14	1.73	1.84
A02_3.txt	10.74	2.06	8.65	2.39	1.39	1.74	1.08	0.21	2.69	0.04	7.1	2.6	1.61	1.76	0.98	0.66	0.19	0.23	0.06	3.04	15.87	4.96	0.44	0.59	0.28	0.35	3.17	11.01	1.01	0.08	1.14	2.46
A02_4.txt	11.54	2.38	9.02	2.56	1.54	1.53	1	0.48	2.74	0.1	6.6	2.05	2.54	1.98	0.84	1.03	0.21	0.6	0.03	2.27	18.96	5.34	0.37	0.44	0.4	0.29	3.31	13.74	1.27	0.26	1.62	3.6
A03_1.txt	11.64	1.71	9.74	2.45	1.79	1.48	1.78	0.41	2.76	0.08	5.37	2.27	2.03	1.78	0.72	0.96	0.16	0.24	0.28	1.26	15.88	3.25	0.31	0.35	0.2	0.22	2.04	12.46	1.07	0.07	2.27	2.77
A03_2.txt	13.08	2.04	11.02	2.54	1.76	2.04	1.66	0.57	3.17	0.05	6.48	2.24	2.48	1.46	0.77	0.64	0.11	0.27	0.13	2.16	16.96	4.28	0.46	0.35	0.9	0.19	1.88	12.62	1.57	0.21	1.82	1.88
A03_3.txt	13.46	2.55	10.82	2.93	1.94	1.7	1.61	0.54	2.85	0.06	6.36	2.37	1.97	1.5	0.74	0.71	0.01	0.2	0.13	2.56	17.09	4.15	0.57	0.27	0.18	0.31	2.52	12.6	1.04	0.21	2.02	1.97
A03_4.txt	12.35	1.59	10.54	2.11	1.9	2.04	1.73	0.68	3.24	0.1	6.7	2.14	2.27	1.62	0.71	0.85	0.08	0.19	0.11	2.75	15.04	3.13	0.32	0.3	0.58	0.19	1.48	12.16	0.58	0.14	2.85	1.89
A03_5.txt	13.91	2.17	11.62	2.77	2.09	1.85	1.7	0.6	3.47	0.13	5.9	2.32	2.06	1.58	0.76	0.79	0.28	0.08	0.05	1.8	14.49	2.82	0.51	0.23	0.39	0.21	1.09	11.52	0.65	0.14	1.34	1.77
A04_1.txt	13.39	1.89	11.39	2.81	1.99	1.9	1.93	0.69	3.38	0.04	6.29	2.38	2.42	1.95	0.87	0.93	0.3	0.37	0.06	1.63	15.02	3.89	0.35	0.3	0.68	0.25	1.95	11.12	0.03	0.09	1.74	2.28
A04_2.txt	13.77	1.98	11.7	2.63	1.88	1.75	2.29	0.57	3.27	0.07	6.05	1.83	2.93	1.5	0.59	0.8	0.19	0.26	0.08	1.36	16.89	4.37	0.49	0.23	0.51	0.61	2.15	12.46	0.25	0.13	1.99	3.27
A04_3.txt	13.44	2.12	11.17	3.16	1.78	1.73	2.42	0.83	2.81	0.12	6.29	2.83	2.07	1.83	1.1	0.67	0.05	0.11	0.09	1.57	16.32	4.04	0.35	0.24	0.31	0.47	2.15	12.21	0.75	0.47	2.29	2.1
A04_4.txt	12.67	1.54	11.02	2.5	1.71	2.08	1.48	0.7	3.29	0.05	7.41	2.87	2.7	1.95	0.85	0.99	0.17	0.42	0.13	2.17	14.88	3.69	0.57	0.46	0.5	0.59	1.57	11.25	0.29	0.2	2.92	1.94
A05_1.txt	11.73	2.07	9.61	2.7	1.14	1.38	1.75	0.58	2.87	0.17	6.72	2.53	2	1.53	0.63	0.82	0.05	0.19	0.12	2.49	15.26	4.49	0.31	0.24	0.29	0.29	2.42	11.06	0.68	0.02	1.16	3
A05_2.txt	11.72	1.97	9.6	2.34	1.15	1.4	1.63	0.78	2.84	0.12	5.98	3.12	1.89	1.77	0.84	0.85	0.18	0.48	0.02	1.14	13.25	4.42	0.26	0.42	0.56	0.33	2.21	9.15	0.28	0.08	0.42	2.89
A05_3.txt	12.4	1.83	10.37	2.62	1.28	1.29	1.79	0.62	3.25	0.13	5.61	2.44	1.96	1.61	0.66	0.85	0.24	0.27	0.05	1.3	12.85	4.38	0.29	0.5	0.3	0.25	2.25	8.7	0.26	0.1	0.57	2.26
A05_4.txt	11.92	2.23	9.61	2.6	1.02	1.45	1.88	0.57	2.64	0.18	4.9	2.94	1.38	1.87	1.03	0.57	0.13	0.09	0.19	0.43	12.91	3	0.36	0.42	0.12	0.15	1.29	9.92	0.72	0.12	1.22	1.6
A05_5.txt	12.43	2.02	10.29	2.64	0.99	1.41	1.76	0.74	3.28	0.03	6.95	2.76	2.11	1.64	0.71	0.84	0.11	0.38	0.13	2.19	14.33	3.1	0.21	0.23	0.16	0.29	1.71	11.33	0.72	0.08	0.89	2.03
A06_1.txt	9.78	1.47	8.26	2.58	1.32	1.35	1.22	0.3	2.09	0.16	4.09	2.38	1.09	1.17	0.69	0.33	0.12	0.08	0.03	0.52	16.44	4.39	0.57	0.69	0.11	0.17	2.35	12.27	0.61	0.59	1.51	3.01
A06_2.txt	9.95	1.66	8.21	1.91	1.42	1.59	1.43	0.39	2.19	0.04	4.72	3.13	1.17	1.64	1.24	0.33	0.09	0.09	0.01	0.4	16.63	4.84	0.91	0.78	0.13	0.14	2.47	12.01	0.33	0.24	0.64	2.8
A06_3.txt	10.31	1.39	8.82	2.43	1.38	1.71	1.34	0.41	2.36	0.05	3.92	2.69	1.04	1.21	0.79	0.37	0.06	0.08	0.05	0.17	15.99	4.44	0.5	0.56	0.11	0.12	2.85	11.54	0.91	0.16	1.35	3.79
A06_4.txt	10.1	1.38	8.61	2.3	1.56	1.42	1.37	0.42	2.59	0.05	5.2	3.25	1.42	1.71	1.28	0.38	0.04	0.2	0.03	0.66	17.16	4.39	0.52	0.61	0.11	0.09	2.28	12.92	0.49	0.36	1.05	3.31
A06_5.txt	11.99	1.78	10.14	2.79	1.66	1.95	1.72	0.36	2.62	0.13	4.62	2.78	1.43	1.42	0.9	0.47	0.08	0.1	0.09	0.43	15.15	4.68	0.7	0.61	0.29	0.17	2.82	10.37	0.36	0.12	0.93	2.16
A07_1.txt	13.74	1.84	11.84	3.7	1.38	1.59	1.53	0.59	3.56	0.16	5.23	2.81	1.62	1.59	0.91	0.5	0.17	0.15	0.04	0.76	15.74	3.83	0.45	0.37	0.34	0.37	1.84	11.86	0.34	0.04	0.78	2.39
A07_2.txt	14.17	2.34	11.71	3.01	1.54	1.52	1.55	0.97	3.45	0.16	5.73	3.11	1.65	1.71	1.19	0.39	0.03	0.11	0.06	1.04	15.81	4.29	0.49	0.46	0.25	0.47	2.4	11.57	0.5	0.08	1.11	2.35
A07_3.txt	14.96	2.51	12.4	3.08	1.42	1.92	1.85	0.79	3.56	0.21	5.29	2.69	1.78	1.46	0.8	0.6	0.05	0.17	0.05	0.94	15.12	4.58	0.51	0.5	0.33	0.35	2.2	10.6	0.34	0.1	0.7	1.94
A07_4.txt	12.29	1.74	10.53	2.63	1.48	1.69	1.44	0.7	3.24	0.06	5.51	2.79	1.87	1.57	0.92	0.59	0.13	0.24	0.01	0.89	15.83	4.17	0.65	0.45	0.53	0.36	1.53	11.49	0.56	0.06	0.77	2.54
A08_1.txt	11.33	1.87	9.41	2.64	1.21	1.67	1.52	0.49	2.82	0.07	5.89	2.33	1.69	1.46	0.67	0.56	0.16	0.16	0.06	1.95	16.74	3.83	0.32	0.42	0.25	0.2	2.25	12.85	0.72	0.2	0.99	3.56
A08_2.txt	12	1.69	10.18	2.61	1.26	1.91	1.73	0.46	3.22	0.13	5.72	2.54	1.69	1.52	0.92	0.54	0.07	0.15	0.1	1.81	17.53	4.51	0.38	0.36	0.6	0.24	2.58	13.15	0.53	0.17	0.82	3.23
A08_3.txt	12.84	1.82	10.98	3.26	1.53	2	2.03	0.51	2.72	0.12	5.94	2.88	1.76	1.94	1.14	0.64	0.09	0.27	0.11	1.32	17.71	4.45	0.38	0.37	0.37	0.18	2.62	13.21	0.75	0.12	2.36	1.76
A08_4.txt	11.59	1.89	9.68	2.66	1.07	1.88	1.83	0.47	2.67	0.04	5.13	1.97	1.44	1.08	0.47	0.47	0.05	0.13	0.09	1.75	15.63	3.4	0.41	0.48	0.25	0.21	1.73	12.14	0.33	0.16	0.92	3.17
A09_1.txt	12.05	2.3	9.68	2.7	1.2	1.93	1.69	0.39	2.58	0.04	5.97	1.9	2.11	1.11	0.43	0.61	0.21	0.16	0.08	2.14	15.34	3.27	0.25	0.23	0.41	0.36	1.47	12.06	0.53	0.44	1.02	2.9
A09_2.txt	11.9	2.57	9.29	3.03	1.37	1.83	1.32	0.36	2.24	0.06	5.48	1.67	1.8	0.99	0.36	0.44	0.08	0.09	0.1	2.05	14.47	3.12	0.36	0.35	0.42	0.5	1.32	11.3	0.24	0.52	0.86	2.6
A09_3.txt	11.29	2.26	8.94	3.06	1.23	1.39	1.16	0.32	2.46	0.06	7.01	2.18	1.83	1.49	0.74	0.65	0.13	0.23	0.11	3.19	15.5	3.42	0.33	0.32	0.47	0.22	1.84	11.99	0.68	0.32	2.26	2.43
A09_4.txt	12.1	2.49	9.51	3.02	1.22	1.56	1.62	0.39	2.42	0.06	6.48	2.19	1.7	1.4	0.68	0.57	0.15	0.19	0.09	2.66	14.85	3.03	0.47	0.29	0.26	0.3	1.34	11.87	0.77	0.23	1.94	1.52
A09_5.txt	12.56	2.33	10.18	3.49	1.52	1.77	1.52	0.49	2.3	0.02	6.67	2.14	2.22	1.37	0.63	0.66	0.1	0.33	0.04	2.52	15.65	3.36	0.21	0.16	0.43	0.43	1.58	12.23	0.42	0.49	2.23	2
A10_1.txt	11.38	1.51	9.78	3.16	1.54	1.68	1.23	0.25	2.56	0.16	8.37	1.75	2.69	0.98	0.54	0.4	0.1	0.18	0	5.27	19.32	3.58	0.3	0.13	0.52	0.3	1.93	15.77	1.51	0.1	1.76	3.03
A10_2.txt	10.38	1.89	8.46	2.05	1.16	1.7	1.4	0.34	2.8	0.09	12.06	2.02	3.2	0.9	0.48	0.39	0.04	0.2	0.02	8.7	15.84	3.33	0.19	0.31	0.51	0.46	1.45	12.61	0.64	0.09	1.32	1.58
A11_1.txt	10.35	1.61	8.65	2.02	1.26	1.62	1.73	0.43	2.81	0.02	5.27	2.41	1.06	0.86	0.65	0.17	0.03	0.07	0.02	1.93	14.36	3.29	0.22	0.16	0.42	0.15	1.88	11.09	1.24	0.37	1.95	2.68
A11_2.txt	11.37	1.61	9.66	1.81	1.37	1.81	2.12	0.41	3.2	0.05	5.92	2.38	1.15	0.85	0.45	0.32	0.12	0.12	0.01	2.63	11.78	3.08	0.34	0.29	0.11	0.15	1.93	8.76	0.78	0.2	1.26	1.52
A12_1.txt	10.64	1.77	8.81	2.49	1.49	1.98	1.11	0.16	2.65	0.1	5.32	2.39	1.67	1.33	0.83	0.39	0.05	0.1	0.15	1.42	16.99	4.13	0.52	0.51	0.21	0.41	1.96	12.9	0.87	0.51	0.64	3
A12_2.txt	12.99	2.11	10.78	2.75	1.58	1.77	1.63	0.38	3.67	0.22	5.16	2.45	1.46	1.16	0.58	0.46	0.05	0.2	0.02	1.36	17.38	4.47	0.68	0.41	0.5	0.43	2	12.82	0.32	0.09	0.53	1.91
A13_1.txt	11.85	2.17	9.62	2.61	1.58	1.57	1.66	0.44	2.74	0.07	5.23	2.85	1.23	1.24	0.64	0.4	0.07	0.09	0.01	1.07	16.84	4.21	0.5	0.65	0.26	0.18	2.34	12.78	0.37	0.61	1.46	2.26
A13_2.txt	12.68	1.5	11.1	2.93	1.37	2.23	1.9	0.43	3.55	0.1	5.68	2.51	2.26	1.76	0.59	0.93	0.2	0.11	0.2	0.79	14.92	3.56	0.35	0.13	0.27	0.4	1.77	11.35	0.79	0.38	1.54	2.6
A13_3.txt	13.32	2.01	11.2	3.08	1.51	1.91	2.17	0.35	3.41	0.11	5.35	2.72	1.77	1.83	0.97	0.69	0.15	0.2	0.11	0.85	15.91	4.08	0.35	0.26	0.42	0.4	1.82	11.83	0.72	0.29	1.23	1.69
A14_1.txt	13.1	2.44	10.57	2.53	1.22	1.51	1.73	0.93	3.58	0.15	7.02	3.82	2.51	1.95	0.93	0.91	0.04	0.31	0.16	0.75	18.28	5.66	0.47	0.42	0.62	0.25	3.09	12.5	1.42	0.53	3.55	2.29
A14_2.txt	12.32	2.27	9.91	2.21	1.32	1.78	1.6	0.73	2.94	0.15	7.89	3.84	3.39	2.48	1.17	1.23	0.1	0.52	0.24	0.78	16.79	5.98	0.37	0.25	0.55	0.45	2.69	10.76	1.54	0.09	1.63	1.64
A14_3.txt	14.08	2.21	11.78	3.06	1.31	1.75	2.19	0.74	3.28	0.17	7.12	3.06	3.24	2.32	1.07	1.12	0.15	0.22	0.2	0.83	15.56	5.21	0.55	0.39	0.55	0.5	2.39	10.24	1.45	0.24	1.53	1.53
A15_1.txt	13.39	1.34	11.96	3.35	1.37	1.79	2.05	0.67	3.54	0.11	4.01	2.48	1.37	1.3	0.53	0.64	0.09	0.28	0.08	0.04	13.36	4.31	0.29	0.24	0.24	0.17	2.82	9.13	0.46	0.28	2.02	1.43
A15_2.txt	12.04	1.3	10.67	2.44	1.47	1.42	2.01	0.45	3.46	0.11	5.48	3.4	1.54	1.24	0.69	0.45	0.11	0.14	0.07	0.54	15.49	5.48	0.41	0.41	0.32	0.49	2.73	10.06	0.68	0.08	1.39	2.47
A15_3.txt	11.59	1.33	10.21	2.51	1.13	1.75	1.96	0.33	3.3	0.1	3.31	2.05	1.1	1.19	0.74	0.39	0.09	0.11	0.06	0.13	13.31	3.77	0.26	0.24	0.14	0.18	2.7	9.4	1	0.12	1.8	1.2
A16_1.txt	13.46	2.22	11.09	2.43	1.71	2.39	2.02	0.37	3.13	0.14	4.44	2.59	1.61	1.47	0.82	0.54	0.09	0.13	0.08	0.13	13.61	3.35	0.45	0.31	0.24	0.28	1.32	10.29	0.65	0.11	0.81	1.68
A16_2.txt	13.51	1.51	11.89	3.19	1.62	2.09	1.92	0.47	3.45	0.1	4.56	2.94	1.36	1.6	0.91	0.58	0.17	0.15	0.02	0.17	13.56	3.35	0.49	0.36	0.17	0.21	1.48	10.22	0.89	0.11	0.93	1.27
A16_3.txt	12.97	1.87	11.04	2.65	1.2	1.92	2.25	0.51	3.4	0.08	4.7	2.9	1.56	1.56	0.83	0.61	0.1	0.13	0.03	0.14	14.05	3.41	0.36	0.34	0.43	0.13	1.2	10.51	0.92	0.18	0.67	1.46
A16_4.txt	14.33	2.05	12.13	3.39	1.51	2.08	2.47	0.55	3.31	0.11	4.91	2.71	1.86	1.57	0.74	0.57	0.12	0.2	0.08	0.1	15.43	3.26	0.38	0.33	0.35	0.14	1.69	12.09	1.29	0.1	0.96	1.9
A17_1.txt	13.26	1.9	11.19	2.4	2.05	2.17	1.63	0.6	3.38	0.1	6.7	3.89	2.15	2.09	1.25	0.81	0.03	0.35	0.16	0.84	15.04	4.22	0.44	0.41	0.2	0.43	1.64	10.66	0.4	0.14	1.19	1.53
A17_2.txt	12.41	1.92	10.43	2.4	1.38	2.27	1.65	0.61	3.36	0.15	5.94	3.21	2.1	1.61	0.79	0.69	0.07	0.17	0.13	0.62	14.31	4.02	0.52	0.35	0.5	0.64	1.6	10.06	0.79	0.17	1.5	1.11
A17_3.txt	13.9	2.22	11.49	2.74	1.6	2.37	2.3	0.63	3.49	0.07	6.36	3.24	2.28	1.95	1.15	0.65	0.06	0.27	0.09	0.92	15.64	4.12	0.57	0.3	0.46	0.56	1.49	11.22	0.39	0.1	0.64	1.86
A18_1.txt	13.24	2.29	10.9	2.67	1.47	1.79	2.2	0.72	2.9	0.05	5.4	2.87	1.48	1.39	0.58	0.58	0.18	0.12	0.08	0.9	15.7	4.06	0.61	0.54	0.29	0.23	2.09	11.66	0.71	0.26	0.74	2.17
A18_2.txt	13.17	2.33	10.76	2.54	1.38	1.92	2.61	0.57	2.71	0.07	5.11	2.67	1.58	1.92	0.88	0.79	0.33	0.15	0.09	0.74	16.18	4.06	0.47	0.34	0.19	0.32	2.54	11.93	0.44	0.46	1.38	1.69
A18_3.txt	13.31	1.92	11.32	3.36	1.32	1.38	2.26	0.68	3.14	0.19	4.55	2.45	1.3	1.64	0.77	0.65	0.1	0.08	0.05	0.63	14.9	3.52	0.4	0.4	0.15	0.23	1.85	11.28	0.56	0.23	1.43	2.09
A18_4.txt	9.48	1.57	7.85	1.77	0.93	1.68	1.53	0.7	2.02	0.02	5.55	2.55	1.55	1.38	0.6	0.57	0.04	0.25	0.09	1.54	14.53	4.24	0.39	0.49	0.33	0.31	2.65	10.44	0.25	0.23	0.62	3.68
A19_1.txt	9.57	1.89	7.67	1.56	1.15	1.76	1.87	0.06	2	0.07	2.74	1.33	0.92	0.93	0.51	0.37	0.04	0.14	0.05	0.56	15.57	2.82	0.31	0.31	0.13	0.16	1.41	12.67	0.72	0.16	1.13	2.39
A19_2.txt	8.86	2.03	6.8	1.49	0.85	1.68	1.3	0.19	2.07	0.01	3.03	1.71	0.78	0.85	0.55	0.28	0.07	0.01	0.03	0.58	14.02	2.5	0.16	0.18	0.03	0.1	1.46	11.26	0.98	0.39	1.03	1.86
A19_3.txt	9.8	2.17	7.59	2.17	0.85	1.7	1.42	0.24	2.2	0.04	2.68	1.1	1.15	0.69	0.26	0.35	0.06	0	0.13	0.43	15.23	3.02	0.32	0.1	0.18	0.25	1.67	12.11	1.85	0.04	1.96	2.22
A20_1.txt	9.43	1.47	7.98	2.08	1.76	1.77	1.15	0.24	1.89	0.05	5.48	1.96	1.86	1.47	0.79	0.63	0.15	0.14	0.22	1.84	17.29	3.35	0.39	0.15	0.19	0.12	1.98	13.81	3.33	0.07	3.75	2.72
A20_2.txt	9.2	1.66	7.45	1.76	1.4	1.68	0.78	0.3	2.1	0.1	7.42	2.57	1.8	1.73	0.83	0.77	0.24	0.26	0.15	3.21	17.66	3.71	0.29	0.53	0.2	0.16	1.54	14.28	2.43	0.25	3.48	3.33
A20_3.txt	10.02	2.28	7.63	2.16	1.43	1.31	1.18	0.37	2.13	0.13	6.6	2.23	1.74	1.6	0.94	0.64	0.12	0.16	0.12	3.09	16.95	4.33	0.27	0.15	0.2	0.13	2.46	12.64	1.66	0.29	1.74	3.53
A21_1.txt	11.48	1.52	9.94	2.21	1.16	1.89	2.19	0.48	2.75	0.1	4.42	2.49	1.55	1.41	0.82	0.5	0.22	0.13	0	0.35	14.1	4.21	0.35	0.38	0.32	0.3	2.5	9.85	0.41	0.24	1.15	2.09
A21_2.txt	11.87	2.28	9.45	2.41	1.23	1.62	1.4	0.56	2.62	0.17	4	2.39	1.15	1.26	0.63	0.57	0.06	0.2	0.02	0.41	16.33	3.85	0.37	0.49	0.29	0.29	2.05	12.56	1.38	0.23	1.88	2.43
A21_3.txt	10.94	2.17	8.64	1.96	1.28	1.49	1.76	0.34	2.83	0.09	4.6	2.45	1.6	1.19	0.63	0.47	0.08	0.15	0.07	0.53	16.03	4.44	0.52	0.45	0.25	0.19	2.54	11.46	0.97	0.13	1.22	2.35
A22_1.txt	10.83	1.81	9.03	2.21	0.96	2.01	1.4	0.41	2.91	0.32	5.21	3	1.83	1.66	1.05	0.47	0.23	0.12	0.03	0.32	12.87	3.55	0.47	0.73	0.23	0.35	1.72	9.23	0.2	0.12	0.99	2.07
A22_2.txt	9.95	1.97	7.97	1.86	1.08	1.49	1.63	0.61	2.29	0.07	5.69	2.4	2.02	1.72	0.86	0.71	0.13	0.14	0.27	1.3	14.67	3.23	0.43	0.4	0.28	0.08	1.84	11.23	0.68	0.27	1.82	3.09
A22_3.txt	9.87	1.94	7.92	1.6	1.08	1.53	1.57	0.25	2.7	0.06	5.02	2.27	1.55	1.4	0.7	0.57	0.13	0.11	0.15	1.17	13.69	3.19	0.56	0.42	0.23	0.23	1.53	10.52	0.65	0.23	1.03	2.1
A22_4.txt	10.1	2.04	7.88	1.9	1.07	1.43	1.39	0.41	2.68	0.08	5.36	2.51	1.6	1.14	0.49	0.48	0.15	0.16	0.03	1.19	13.42	3.23	0.6	0.46	0.49	0.33	1.47	10.42	0.32	0.07	1.03	2.04
A23_1.txt	13.91	1.9	11.92	3.43	1.54	1.83	2.34	0.55	3.35	0.07	5.89	2.75	1.89	2.15	0.86	1.05	0.07	0.35	0.31	1.16	11.78	2.7	0.39	0.19	0.18	0.26	1.31	8.9	0.43	0.04	0.42	1.94
A23_2.txt	13.7	1.4	12.21	3.52	1.61	1.75	1.86	0.38	3.77	0.08	5.2	2.4	1.77	1.95	0.92	0.8	0.15	0.14	0.23	0.89	11.71	2.65	0.26	0.16	0.07	0.44	1.36	8.91	0.35	0.1	0.66	2.53
A23_3.txt	16.4	1.51	14.75	4.67	1.29	1.9	3.63	0.73	3.77	0.15	5.04	2.11	1.55	1.61	0.85	0.57	0.24	0.07	0.05	1.36	13.29	3.01	0.58	0.28	0.13	0.32	1.65	10.19	0.24	0.16	0.59	1.93
A23_4.txt	14.44	1.85	12.48	3.82	1.43	1.94	2.3	0.62	3.3	0.16	4.32	1.93	1.42	1.38	0.63	0.69	0.16	0.19	0.16	1.07	12.24	2.48	0.3	0.16	0.22	0.23	1.31	9.66	0.54	0.18	0.7	1.85
A24_1.txt	13.14	2.2	10.84	3.56	1.22	2.12	1.89	0.43	2.68	0.1	3.54	2.28	1.03	1.17	0.69	0.28	0.04	0.08	0.06	0.03	14.15	2.44	0.32	0.19	0.29	0.14	1.29	11.53	0.39	0.26	0.84	2.5
A24_2.txt	12.54	1.78	10.64	3.32	1.15	2.03	2	0.23	3.11	0.1	2.67	1.53	0.99	1	0.55	0.31	0.08	0.05	0.05	0.01	15.93	3.12	0.32	0.29	0.12	0.17	1.8	12.95	1.01	0.12	2.26	2.17
A24_3.txt	12.46	2.26	10.11	3.13	0.97	1.88	1.63	0.37	2.59	0.11	2.92	1.72	1.11	1.14	0.78	0.26	0.05	0.08	0.06	0.01	15.98	3.03	0.19	0.14	0.14	0.14	1.78	12.84	0.98	0.24	1.36	2.79
A25_1.txt	12.3	1.81	10.33	1.64	1.67	1.7	2.23	0.66	3.41	0.02	6.57	2.38	1.72	1.25	0.65	0.57	0.11	0.22	0.07	2.64	13.08	3.22	0.31	0.2	0.36	0.29	1.54	9.8	0.27	0.11	0.47	0.98
A25_2.txt	11.44	1.74	9.69	2.23	1.72	1.84	1.83	0.44	2.78	0.13	6.18	2.47	2.02	1.58	0.79	0.75	0.12	0.25	0.1	1.88	14.2	3.12	0.32	0.32	0.52	0.33	1.13	11.17	0.5	0.21	1.61	1.79
A25_3.txt	12.23	2.12	10.05	1.56	1.85	2.04	1.93	0.4	3.62	0.07	7.07	2.22	2.79	1.56	0.55	0.96	0.13	0.38	0.05	2.29	15.42	3.65	0.37	0.22	0.64	0.59	1.4	11.87	0.54	0.06	0.89	1.39
A26_1.txt	13.42	1.62	11.73	3.1	1.49	2.06	3.11	0.57	2.86	0.11	5.49	2.86	1.68	1.44	0.68	0.68	0.11	0.2	0.02	0.9	13.23	3.62	0.52	0.68	0.24	0.26	1.9	9.67	0.4	0.09	0.28	1.71
A26_2.txt	13.4	1.2	12.1	3.16	1.14	1.96	3.37	0.58	2.97	0.15	5.17	2.93	1.32	1.66	0.95	0.52	0.07	0.23	0.05	0.89	12.77	3.24	0.35	0.47	0.16	0.19	1.63	9.35	0.32	0.01	0.54	1.85
B01_1.txt	11.88	1.65	10.07	3.03	1.47	2.01	1.29	0.27	2.46	0.01	6.77	2.44	2.03	1.74	0.91	0.81	0.1	0.13	0.23	2.62	16.98	3.47	0.45	0.26	0.26	0.35	1.34	13.55	1.06	0.14	2.56	1.8
B01_2.txt	10.87	1.57	9.3	3.52	1.34	1.68	0.96	0.35	2.22	0.03	5.84	2.15	1.21	1.15	0.53	0.28	0.09	0.06	0.02	2.44	16.95	3.06	0.44	0.2	0.25	0.19	1.45	13.81	1.23	0.11	3.06	1.24
B01_3.txt	11.81	2.41	9.41	2.71	1.33	2.07	1.21	0.36	2.9	0.06	5.37	2.04	1.86	1.31	0.5	0.65	0.12	0.08	0.08	1.72	15.72	2.94	0.57	0.2	0.21	0.23	1.09	12.81	0.53	0.06	1.61	1.89
B02_1.txt	10.95	1.7	9.21	2.71	1.4	1.56	1.51	0.48	2.33	0.05	6.05	2.5	1.78	1.61	0.82	0.57	0.01	0.03	0.16	1.71	14	3.86	0.3	0.31	0.08	0.11	1.97	10.07	0.73	0.2	1.54	1.33
B02_2.txt	10.96	1.91	8.93	2.27	1.73	2.19	1.06	0.36	1.92	0.1	6.29	2.92	1.33	1.46	0.99	0.32	0.04	0.14	0.07	2.29	12.54	2.55	0.29	0.16	0.21	0.11	1.34	9.99	0.59	0.18	1.41	1.86
B03_1.txt	11.14	1.68	9.28	1.95	1.1	2.12	1.63	0.46	2.79	0.21	4.17	1.62	1.77	1.52	0.46	0.9	0.16	0.25	0.12	0.81	12.84	3.54	0.6	0.26	0.32	0.28	1.99	9.34	0.58	0.19	1.4	2.17
B03_2.txt	10.45	1.53	8.9	2.36	1.01	1.7	1.66	0.47	2.62	0.07	4.28	1.94	1.36	1.01	0.46	0.49	0.12	0.12	0	1.09	14.64	3.43	0.58	0.26	0.29	0.2	1.84	11.26	0.89	0.11	1.94	2.24
B04_1.txt	12.54	2.6	9.73	2.62	1.04	1.77	1.77	0.5	2.87	0.13	5.52	3.22	1.48	1.37	0.85	0.42	0.07	0.13	0.1	0.79	16.97	3.83	0.85	0.68	0.15	0.25	1.95	13.15	0.56	0.29	2.52	2.66
B04_2.txt	12.48	2.64	9.79	2.55	1.21	1.88	1.64	0.58	3	0.11	5.02	2.49	1.49	1.44	0.9	0.5	0.06	0.09	0.1	1.25	13.67	2.66	0.39	0.44	0.19	0.2	1.11	11.02	0.2	0.19	1.84	1.75
B04_3.txt	11.91	2.24	9.55	2.57	0.87	1.7	1.87	0.44	2.88	0.06	6.1	3.15	1.65	1.64	1.01	0.57	0.08	0.19	0.13	1.51	14.21	2.95	0.33	0.49	0.35	0.32	1.31	11.52	0.25	0.19	1.02	2.63
B04_4.txt	13.23	1.72	11.41	3.35	1.38	1.51	2.6	0.69	2.69	0.26	4.6	2.41	1.28	1.6	0.83	0.58	0.18	0.03	0.08	0.85	16.26	3.01	0.38	0.38	0.15	0.12	1.48	13.24	1.26	0.15	1.51	2.11
B04_5.txt	11.38	1.66	9.66	2.8	1.03	1.6	1.48	0.67	2.84	0.09	5.96	3.35	1.33	1.77	1.11	0.51	0.11	0.06	0.15	1.37	17.06	4	0.8	0.97	0.28	0.18	1.86	13.35	2.04	0.16	2.58	3.19
B05_1.txt	14.04	1.29	12.49	3.55	1.38	2.35	1.85	1.03	3.13	0.06	6.8	3.45	2.14	2.5	1.49	0.7	0.14	0.24	0.13	1.21	15.34	4.03	0.44	0.39	0.35	0.26	1.84	11.4	0.64	0.21	1.27	1.86
B05_2.txt	13.76	1.27	12.43	3.37	1.55	1.89	2.17	0.67	3.73	0.2	6.15	2.55	1.76	1.55	0.53	0.67	0.16	0.04	0.2	1.58	15.36	4.46	0.38	0.35	0.49	0.31	2.11	10.81	0.62	0.09	1.75	1.35
B05_3.txt	13.01	1.4	11.56	3.2	1.15	1.98	2.03	0.82	3.43	0.18	4.81	2.41	1.73	1.59	0.8	0.69	0.27	0.06	0.01	0.69	13.52	3.73	0.34	0.33	0.36	0.3	1.95	9.66	0.49	0.13	1.96	1.37
B06_1.txt	12.84	1.61	11.05	3.05	1.62	2.34	2.21	0.37	2.88	0.1	4.16	2.19	1.57	1.49	0.76	0.58	0.24	0.09	0.05	0.27	13.31	3.77	0.79	0.45	0.31	0.15	1.92	9.58	0.17	0	0.63	0.72
B06_2.txt	13.6	2.15	11.32	2.95	1.45	2.03	2.46	0.35	3.25	0.22	4.24	2.54	1.53	1.84	1.01	0.73	0.2	0.12	0.12	0.05	14.38	3.69	0.5	0.35	0.07	0.26	2.26	10.73	0.15	0.08	0.47	0.36
B06_3.txt	13	1.89	11.01	3.04	1.38	1.65	2.11	0.46	3.18	0.11	4.33	2.77	1.16	1.59	1.07	0.47	0.22	0.06	0.05	0.41	12.38	2.94	0.5	0.41	0.06	0.16	1.71	9.39	0.28	0.03	1	0.8
B07_1.txt	13.97	1.98	11.89	4.25	1.47	1.61	1.91	0.59	2.73	0.05	6.69	2.36	2.02	2.15	0.88	0.81	0.18	0.19	0.06	2.09	17.01	3.06	0.31	0.26	0.29	0.27	1.09	14.07	0.22	0.32	1.59	2.69
B07_2.txt	13.12	1.77	11.2	2.93	1.7	2.29	1.61	0.45	3.13	0.14	5.62	2.36	2.22	1.64	0.7	0.91	0.11	0.28	0.08	1.13	15.83	3.05	0.62	0.33	0.44	0.32	1.23	12.94	0.52	0.19	1.86	2.69
B07_3.txt	13.33	1.57	11.59	2.99	1.6	2.09	2.03	0.76	3.01	0.1	5.38	2.27	2.03	2.26	0.92	1.12	0.4	0.27	0.06	0.99	16.33	4.04	0.32	0.27	0.53	0.36	1.99	12.39	0.31	0.53	2.05	2.3
B07_4.txt	12.81	2.16	10.59	2.99	1.55	2.14	1.75	0.47	2.6	0.15	4.8	1.9	1.78	1.3	0.58	0.67	0.21	0.16	0.02	1.17	16.04	3.51	0.38	0.2	0.32	0.36	1.6	12.58	0.55	0.4	1.23	2.27
B08_1.txt	14.48	2.09	12.22	2.58	1.67	3.02	2.24	0.58	3.4	0.03	5.44	3.15	1.75	1.52	0.78	0.65	0.19	0.13	0.1	0.45	16.17	3.43	0.57	0.53	0.35	0.29	1.36	12.91	0.48	0.12	2.14	1.78
B08_2.txt	14.81	2.05	12.56	2.42	1.23	1.97	2.5	1.27	4.23	0.21	5.99	3.2	2.09	1.64	1.19	0.29	0.04	0.04	0.08	0.62	16.21	4.68	0.49	0.53	0.33	0.49	1.35	11.53	0.41	0.04	1.81	3.12
B08_3.txt	16.24	1.85	14.2	4.23	1.83	2.73	2.04	0.71	3.97	0.08	5.47	2.51	2.17	1.61	0.77	0.62	0.1	0.28	0.04	0.71	17.17	3.29	0.29	0.14	0.34	0.36	1.55	13.94	0.62	0.06	2.03	2.58
B09_1.txt	11.42	1.85	9.48	2.35	1.89	2	1.22	0.35	2.12	0.03	5.18	2.01	2.02	1.4	0.39	0.86	0.22	0.19	0.08	1.22	14.85	2.96	0.35	0.35	0.38	0.24	1.15	11.99	1.24	0.3	1.39	2.51
B09_2.txt	10.03	2.09	7.87	1.77	1.49	1.4	1.12	0.34	2.34	0.08	6.3	2.71	1.77	1.45	0.72	0.55	0.17	0.08	0.12	1.97	13.54	2.9	0.48	0.4	0.35	0.17	0.92	10.81	1.94	0.29	1.88	1.59
B09_3.txt	11.9	2.14	9.71	2.39	1.83	1.87	1.28	0.45	2.53	0.07	6.45	2.83	1.78	1.25	0.61	0.52	0.14	0.16	0.04	1.87	15	3.4	0.41	0.2	0.52	0.68	1.19	11.43	0.94	0.3	2.08	2.44
B10_1.txt	13.53	2.22	11.21	2.91	1.67	1.73	2.15	0.51	3.45	0.11	4	2.06	1.21	1.32	0.58	0.45	0.11	0.15	0.07	0.48	13.67	3.56	0.33	0.41	0.18	0.18	2.12	10.2	0.67	0.15	1.33	2.02
B10_2.txt	14.78	1.99	12.62	3	1.55	2.31	2.61	0.89	3.6	0.12	3.77	1.99	1.34	1.45	0.78	0.52	0.11	0.05	0.1	0.35	14.3	3.77	0.4	0.4	0.13	0.16	2.44	10.51	0.78	0.07	0.89	1.51
B10_3.txt	13.59	2.27	11.16	2.59	1.7	2.03	2.02	0.61	3.54	0.05	4.45	2.46	1.5	1.82	0.77	0.76	0.23	0.16	0.1	0.23	12.9	3.23	0.24	0.42	0.15	0.18	1.82	9.76	0.48	0.15	0.64	1.48
B11_1.txt	11.42	2.04	9.36	2.23	1.78	2.13	1.28	0.29	2.44	0.18	13.78	1.98	2.97	1.34	0.59	0.5	0.05	0.15	0.17	10.37	15.7	3.41	0.24	0.38	0.76	0.15	1.46	12.88	0.88	0.14	1.74	1.95
B11_2.txt	10.86	1.51	9.19	2.42	1.54	1.63	1.3	0.4	3.12	0.05	8.42	2.47	1.82	1.47	0.84	0.33	0.07	0.09	0.02	4.69	15.88	3.42	0.26	0.4	0.44	0.12	1.68	12.82	0.35	0.28	1.12	1.84
B12_1.txt	13.44	1.86	11.49	2.55	2.08	2.31	1.88	0.39	3.22	0.08	5.72	2.9	2.31	2.06	0.92	0.91	0.24	0.2	0.15	0.39	17.06	3.81	0.46	0.31	0.31	0.3	1.8	13.19	1.5	0.3	1.36	2.23
B12_2.txt	13.84	1.84	11.9	3.07	1.5	1.81	2.47	0.58	3.57	0.06	5.26	2.78	1.76	1.91	0.85	0.89	0.3	0.14	0.15	0.64	15.85	3.26	0.49	0.22	0.16	0.31	1.76	12.52	0.92	0.31	1.43	1.49
B13_1.txt	12.27	1.88	10.31	2.71	1.42	1.66	1.81	0.93	2.7	0.04	3.27	1.82	1.26	1.46	0.62	0.79	0.09	0.06	0.23	0.17	10.94	2.56	0.18	0.15	0.08	0	1.87	8.32	1.17	0.1	1.14	2.25
B13_2.txt	14.44	1.63	12.75	4.04	1.38	1.4	2.66	0.87	3.52	0.17	4.07	2.31	1.56	1.53	0.7	0.68	0.1	0.18	0.14	0.06	13.31	4.2	0.38	0.11	0.25	0.34	2.39	8.93	1.13	0.08	1.11	2.08
B14_1.txt	12.09	1.92	10.02	3.26	1.69	2.09	1.22	0.3	2.57	0.09	5.27	2.57	1.66	2.06	1.19	0.77	0.04	0.35	0.06	1.15	16.11	3.76	0.55	0.27	0.16	0.11	1.83	12.18	0.81	0.2	1.97	1.22
B14_2.txt	12.59	2.32	10.18	3.78	1.56	1.59	1.46	0.3	2.63	0.04	4.73	2.08	1.63	1.53	0.69	0.78	0.06	0.34	0.16	1.15	13.69	3.78	0.33	0.25	0.27	0.16	1.88	9.84	0.4	0.25	1.29	1.19
B15_1.txt	11.05	1.59	9.43	2.38	1.29	1.51	1.59	0.8	2.59	0.05	6.71	3.57	2	2.01	1.32	0.5	0.08	0.2	0.06	1.01	16.03	4.31	0.33	0.45	0.09	0.32	1.89	11.81	0.67	0.18	1.68	2.98
B15_2.txt	12.6	2.75	9.77	2.67	1.49	1.35	1.74	0.86	2.78	0.02	8.03	2.72	2.78	1.59	0.79	0.7	0.12	0.27	0.1	3.18	15.56	4.5	0.4	0.41	0.37	0.41	1.92	11.55	0.95	0.1	1.26	2.35
B16_1.txt	14.04	1.8	12.09	2.7	1.49	2.24	2.31	0.52	4.05	0.07	4.74	2.64	1.64	1.59	0.83	0.7	0.11	0.15	0.15	0.48	15.29	3.75	0.6	0.52	0.18	0.23	1.66	11.68	1.31	0.3	1.75	2.09
B16_2.txt	14.27	1.81	12.27	2.69	1.33	2.15	2.28	0.53	4.2	0.1	5.37	2.9	1.73	1.67	0.89	0.65	0.21	0.14	0.12	0.8	15.52	4.08	0.61	0.48	0.35	0.15	2.23	11.35	0.77	0.33	1.34	2.59
B17_1.txt	11.92	2.04	9.83	1.77	1.93	2.54	1.4	0.6	2.36	0.02	4.55	2.54	1.21	1.52	0.93	0.5	0.11	0.17	0.08	0.8	17.33	3.3	0.23	0.22	0.22	0.17	1.43	14.08	0.34	0.25	1.72	1.78
B17_2.txt	12.25	1.75	10.44	2.31	1.37	2.69	1.74	0.54	2.81	0.09	5.06	2.18	2.03	1.64	0.68	0.76	0.13	0.21	0.2	0.88	16.62	3.92	0.25	0.29	0.46	0.26	1.64	12.82	0.26	0.37	1.97	1.82
B17_3.txt	12.69	1.85	10.62	2.09	1.7	1.99	1.77	0.4	3.39	0.11	5.22	2.37	1.77	1.32	0.73	0.51	0.18	0.07	0.06	1.16	15.9	3.42	0.39	0.32	0.29	0.34	1.43	12.45	0.48	0.16	1.83	1.43
B17_4.txt	12.52	1.99	10.42	2.58	1.64	1.77	2.3	0.35	3.02	0.13	5.45	2.79	1.91	1.54	0.76	0.69	0.16	0.21	0.1	0.85	19.4	3.93	0.33	0.52	0.36	0.24	1.44	15.68	0.74	0.21	2.45	2.96
B17_5.txt	12.24	2.16	9.93	2.27	1.39	1.76	1.43	0.42	3.45	0.04	5.33	2.89	1.64	2.08	1.28	0.74	0.17	0.18	0.04	0.87	17.74	3.8	0.42	0.17	0.35	0.27	1.18	14.26	0.93	0.38	2.6	2.07
B18_1.txt	13.91	1.75	12.03	2.97	1.39	2.59	2.11	0.74	3.39	0.1	4.65	2.69	1.25	1.75	1.11	0.51	0.07	0.13	0.09	0.67	14.45	3.13	0.51	0.36	0.16	0.12	1.63	11.28	0.73	0.29	1.13	2.49
B18_2.txt	13.79	1.42	12.36	3.11	1.56	2.56	2.36	0.62	3.39	0.12	5.16	2.47	1.42	1.63	0.99	0.62	0.07	0.21	0.01	1.32	12.27	2.11	0.4	0.28	0.14	0.14	0.76	10.13	0.25	0.12	1.45	2
B18_3.txt	14.12	1.9	12.08	2.26	2.04	2.53	2.04	0.8	3.69	0.11	4.54	1.87	1.73	1.38	0.69	0.61	0.11	0.06	0.08	1.1	13.29	3.63	0.39	0.17	0.17	0.55	1.54	9.91	0.52	0.36	1.68	2.59
B18_4.txt	12.77	1.54	11.15	2.32	1.37	1.99	1.87	0.74	3.44	0.15	4.65	2.01	1.41	1.57	0.82	0.65	0.17	0.1	0.09	1.2	13.7	2.53	0.29	0.17	0.09	0.26	1.07	11.1	0.7	0.12	1.35	2.19
B19_1.txt	12.64	1.85	10.67	2.21	1.37	2.06	2.19	0.61	3.21	0.07	5.55	3.48	1.72	1.95	1.12	0.74	0.14	0.21	0.05	0.36	14.43	4.3	0.53	0.33	0.23	0.26	2.35	10.13	0.49	0.1	1.22	1.1
B19_2.txt	11.71	1.87	9.84	2.08	1.14	1.92	1.83	0.53	2.79	0.12	5.72	3.69	1.66	2.06	1.39	0.57	0.18	0.09	0.07	0.32	15.86	5.16	0.85	0.52	0.37	0.25	2.88	10.74	0.54	0.17	1.04	1.48
B20_1.txt	13.02	1.91	11.04	2.39	1.98	1.66	2.21	0.83	3.1	0.18	4.69	3.31	1.11	1.4	0.8	0.44	0.09	0.14	0.02	0.12	17.55	4.26	0.81	0.85	0.14	0.16	2.26	13.6	0.73	0.34	2.05	2.67
B20_2.txt	11.43	1.81	9.57	2.4	1.18	1.05	2.01	0.78	3.21	0.12	3.88	2.46	1.32	1.01	0.52	0.43	0.12	0.06	0.04	0.06	14.34	3.7	0.56	0.39	0.18	0.1	1.9	10.93	1.14	0.22	1.39	2.43
B20_3.txt	12.93	2.22	10.71	2.6	1.37	1.81	2.2	0.64	2.98	0.04	3.9	2.81	0.93	1.31	0.68	0.55	0.13	0.11	0.07	0.07	16.35	4.62	0.51	0.68	0.11	0.23	2.67	11.92	1.13	0.18	1.47	2.66
B21_1.txt	10.86	2.1	8.72	1.97	1.03	1.92	1.74	0.36	2.55	0.13	5.72	2.91	1.65	2.64	1.39	0.89	0.27	0.36	0	0.85	14.35	3.13	0.67	0.63	0.09	0.54	1.07	11.49	0.98	0.27	1.25	2.46
B21_2.txt	10.59	2.04	8.48	2.21	1.1	1.64	1.59	0.41	2.43	0.12	3.85	1.84	1.65	1.69	0.71	0.71	0.08	0.25	0.08	0.12	16.26	3.49	0.37	0.42	0.29	0.22	1.72	12.81	1.77	0.07	1.11	3.22
B22_01.txt	11.54	1.84	9.64	2.76	0.92	1.61	1.45	0.72	2.64	0.14	4.23	3.11	0.92	1.59	1.04	0.37	0.02	0.06	0.04	0.04	15.71	4.82	0.45	0.8	0.1	0.06	3.04	11.05	0.55	0.12	2.29	1.31
B22_02.txt	10.47	1.58	8.83	2.3	0.7	1.49	2.18	0.83	2.5	0.11	4.1	3.16	0.81	1.32	0.96	0.28	0.09	0.04	0.02	0.06	15.87	5.08	0.92	0.77	0.09	0.13	3.39	10.71	0.41	0.09	1.92	2.11

## Sheet: Legend
LEGEND
Filename	Filename of the locally stored transcript. The first character specifies gender (A = male), the following two characters indicate the comedian, the last character indicates the show, separated by an underscore
*Variable*	Proportion (%) of the linguistic category detected in the transcript. For details on each category consult the official manual of the software, available in this link: https://www.liwc.app/help/psychometrics-manuals
